# Supplementary material for: ﻿An updated world checklist of velvet worms (Onychophora) with notes on nomenclature and status of names
Source: Zookeys. 2023 Nov 16;1184:133–260. doi: 10.3897/zookeys.1184.107286 (PMC10680090; doi:10.3897/zookeys.1184.107286)
Supplement: Supplementary material 1 — Number of valid species and nomina dubia currently assigned to each genus of Onychophora [file zookeys-1184-133_article-107286__-s001.xlsx]

## Sheet: Table S1
Peripatidae
taxon	valid species		nomina dubia
	Oliveira et al. 2012a	present study	Oliveira et al. 2012a	present study
Cerradopatus	–	1	–	–
Eoperipatus	3	4	1	1
Epiperipatus	23	29	2	3
Heteroperipatus	2	2	–	–
Macroperipatus	7	4	1	3
Mesoperipatus	1	1	–	–
Mongeperipatus	–	2	–	–
Oroperipatus	17	17	3	3
Peripatus	17	16	2	2
Plicatoperipatus	1	1	–	–
Principapillatus	–	1	–	–
Speleoperipatus	1	1	–	–
Typhloperipatus	1	1	–	–
Total	73	80	9	12
Peripatopsidae
taxon	valid species		nomina dubia
	Oliveira et al. 2012a	present study	Oliveira et al. 2012a	present study
Acanthokara	1	1	–	–
Aethrikos	1	1	–	–
Aktinothele	1	1	–	–
Anoplokaros	1	1	–	–
Austroperipatus	4	4	–	–
Baeothele	1	1	–	–
Centorumis	1	1	–	–
Cephalofovea	4	4	–	–
Critolaus	1	1	–	–
Dactylothele	1	1	–	–
Diemenipatus	–	2	–	–
Dystactotylos	1	1	–	–
Euperipatoides	3	3	–	–
Florelliceps	1	1	–	–
Hylonomoipos	2	2	–	–
Konothele	1	1	–	–
Kumbadjena	3	6	–	–
Lathropatus	1	1	–	–
Leucopatus	–	1	–	–
Leuropezos	1	1	–	–
Mantonipatus	1	1	–	–
Metaperipatus	1	1	1	1
Minyplanetes	1	1	–	–
Nodocapitus	3	3	–	–
Occiperipatoides	1	1	–	–
Ooperipatellus	7	9	1	–
Ooperipatus	11	11	–	–
Opisthopatus	6	10	–	3
Paraperipatus	6	6	4	3
Paropisthopatus	1	1	1	1
Peripatoides	3	7	4	–
Peripatopsis	11	23	–	1
Phallocephale	1	1	–	–
Planipapillus	12	12	–	–
Regimitra	1	1	–	–
Ruhbergia	3	3	–	–
Sphenoparme	1	1	–	–
Tasmanipatus	2	1	–	–
Tetrameraden	1	1	–	–
Vescerro	1	1	–	–
Wambalana	1	1	–	–
Total	104	131	11	9
Fossil species
taxon	valid species		nomina dubia
	Oliveira et al. 2012a	present study	Oliveira et al. 2012a	present study
†Antennipatus	–	1	–	–
†Cretoperipatus	1	1	–	–
†Helenodora	–	1	–	–
†Succinipatopsis	1	1	–	–
†Tertiapatus	1	1	–	–
Total	3	5	–	–
