# Supplementary material for: ﻿An updated world checklist of velvet worms (Onychophora) with notes on nomenclature and status of names
Source: Zookeys. 2023 Nov 16;1184:133–260. doi: 10.3897/zookeys.1184.107286 (PMC10680090; doi:10.3897/zookeys.1184.107286)
Supplement: Supplementary material 2 — Summary of all species and genera currently assigned to Onychophora [file zookeys-1184-133_article-107286__-s002.xlsx]

## Sheet: Table S2
Living status	Subgroup	Genus	Specific epithet	Author	Year	Full species name	Validity status	Original description
extant	Peripatidae Burmeister, 1837	Cerradopatus Oliveira et al., 2015	sucuriuensis	Oliveira et al.	2015	Cerradopatus sucuriuensis Oliveira et al., 2015	valid	Oliveira, I.S., Lacorte, G.A., Weck-Heimann, A., Cordeiro, L.M., Wieloch, A.H., and Mayer, G. (2015). A new and critically endangered species and genus of Onychophora (Peripatidae) from the Brazilian savannah—a vulnerable biodiversity hotspot. Syst Biodivers 13, 211–233.
extant	Peripatidae Burmeister, 1837	Eoperipatus Evans, 1901	butleri	Evans	1901	Eoperipatus butleri Evans, 1901	valid	Evans, R. (1901). Eoperipatus butleri (nov. sp.). Q J Microsc Sci 44, 539–545.
extant	Peripatidae Burmeister, 1837	Eoperipatus Evans, 1901	horsti	Evans	1901	Eoperipatus horsti Evans, 1901	valid	Evans, R. (1901). On two new species of Onychophora from the Siamese Malay States. Q J Microsc Sci 44, 473–538.
extant	Peripatidae Burmeister, 1837	Eoperipatus Evans, 1901	sumatranus	Sedgwick	1888	Eoperipatus sumatranus (Sedgwick, 1888)	nomen dubium	Sedgwick, A. (1888). A monograph on the species and distribution of the genus Peripatus (Guilding). Q J Microsc Sci 28, 431–493.
extant	Peripatidae Burmeister, 1837	Eoperipatus Evans, 1901	totoro	Oliveira et al.	2013	Eoperipatus totoro Oliveira et al., 2013	valid	Oliveira, I.S., Schaffer, S., Kvartalnov, P.V., Galoyan, E.A., Palko, I.V., Weck-Heimann, A., Geissler, P., Ruhberg, H., and Mayer, G. (2013). A new species of Eoperipatus (Onychophora) from Vietnam reveals novel morphological characters for the South-East Asian Peripatidae. Zool Anz 252, 495–510.
extant	Peripatidae Burmeister, 1837	Eoperipatus Evans, 1901	weldoni	Evans	1901	Eoperipatus weldoni Evans, 1901	valid	Evans, R. (1901). On two new species of Onychophora from the Siamese Malay States. Q J Microsc Sci 44, 473–538.
extant	Peripatidae Burmeister, 1837	Epiperipatus Clark, 1913	acacioi	Marcus & Marcus	1955	Epiperipatus acacioi (Marcus & Marcus, 1955)	valid	Marcus, E., and Marcus, E. (1955). A new Peripatus from Minas Gerais, Brazil. An Acad Bras Cienc 27, 189–193.
extant	Peripatidae Burmeister, 1837	Epiperipatus Clark, 1913	adenocryptus	Oliveira et al.	2011	Epiperipatus adenocryptus Oliveira et al., 2011	valid	Oliveira, I.S., Lacorte, G.A., Fonseca, C.G., Wieloch, A.H., and Mayer, G. (2011). Cryptic speciation in Brazilian Epiperipatus (Onychophora: Peripatidae) reveals an underestimated diversity among the peripatid velvet worms. PLOS ONE 6, e19973.
extant	Peripatidae Burmeister, 1837	Epiperipatus Clark, 1913	barbadensis	Froehlich	1962	Epiperipatus barbadensis (Froehlich, 1962)	valid	Froehlich, C.G. (1962). A Peripatus from Barbados. Bol Fac Fil, Ciên Letr Univ S Paulo, Zool 261, 325–334.
extant	Peripatidae Burmeister, 1837	Epiperipatus Clark, 1913	barbouri	Brues	1911	Epiperipatus barbouri (Brues, 1911)	valid	Brues, C.T. (1911). A new species of Peripatus from Grenada, with observations on other species of the genus. Bull Mus Comp Zool 54, 303–318.
extant	Peripatidae Burmeister, 1837	Epiperipatus Clark, 1913	beckeri	Costa et al.	2018	Epiperipatus beckeri Costa et al., 2018	valid	Costa, C.S., Chagas-Júnior, A., and Pinto-da-Rocha, R. (2018). Redescription of Epiperipatus edwardsii, and descriptions of five new species of Epiperipatus from Brazil (Onychophora: Peripatidae). Zoologia 35, e23366.
extant	Peripatidae Burmeister, 1837	Epiperipatus Clark, 1913	bernali	Costa & Giribet	2021	Epiperipatus bernali Costa & Giribet, 2021	valid	Costa, C.S., and Giribet, G. (2021). Panamanian velvet worms in the genus Epiperipatus, with notes on their taxonomy and distribution and the description of a new species (Onychophora, Peripatidae). Invertebr Biol 140, e12336.
extant	Peripatidae Burmeister, 1837	Epiperipatus Clark, 1913	betheli	Cockerell	1913	Epiperipatus betheli (Cockerell, 1913)	valid	Cockerell, T.D.A. (1913). A Peripatus from Guatemala. Proc Biol Soc Wash 26, 87–88.
extant	Peripatidae Burmeister, 1837	Epiperipatus Clark, 1913	biolleyi	Bouvier	1902	Epiperipatus biolleyi (Bouvier, 1902)	valid	Bouvier, E.L. (1902). Peripatus biolleyi, Onychophore nouveau de Costa Rica. Bull Soc Entomol Fr 16, 258–259.
extant	Peripatidae Burmeister, 1837	Epiperipatus Clark, 1913	brasiliensis	Bouvier	1899	Epiperipatus brasiliensis (Bouvier, 1899)	valid	Bouvier, E.L. (1899). Nouvelles observations sur les Péripates américains. C R Hebd Seances Acad Sci 129, 1029–1031.
extant	Peripatidae Burmeister, 1837	Epiperipatus Clark, 1913	broadwayi	Clark	1913	Epiperipatus broadwayi (Clark, 1913)	valid	Clark, A.H. (1913). Piccole note su degli Onychophora. Zool Anz 42, 253–255.
extant	Peripatidae Burmeister, 1837	Epiperipatus Clark, 1913	cratensis	Brito et al.	2010	Epiperipatus cratensis Brito et al., 2010	valid	Brito, S.V., Pereira, J.C., Ferreira, F.S., Vasconcellos, A., and Almeida, W.O. (2010). Epiperipatus cratensis sp. nov. (Onychophora: Peripatidae) from northeastern Brazil. Neotrop Biol Conserv 5, 47–52.
extant	Peripatidae Burmeister, 1837	Epiperipatus Clark, 1913	diadenoproctus	Oliveira et al.	2011	Epiperipatus diadenoproctus Oliveira et al., 2011	valid	Oliveira, I.S., Lacorte, G.A., Fonseca, C.G., Wieloch, A.H., and Mayer, G. (2011). Cryptic speciation in Brazilian Epiperipatus (Onychophora: Peripatidae) reveals an underestimated diversity among the peripatid velvet worms. PLOS ONE 6, e19973.
extant	Peripatidae Burmeister, 1837	Epiperipatus Clark, 1913	edwardsii	Blanchard	1847	Epiperipatus edwardsii (Blanchard, 1847)	valid	Blanchard, E. (1847). Recherches sur l'organisation des Vers. Ann Sci Nat [3e Série] 8, 119–149.
extant	Peripatidae Burmeister, 1837	Epiperipatus Clark, 1913	evansi	Bouvier	1904	Epiperipatus evansi (Bouvier, 1904)	nomen dubium	Bouvier, E.L. (1904). Sur les Péripates des Guyanes. Bull Mus Natl Hist Nat 10, 52–55.
extant	Peripatidae Burmeister, 1837	Epiperipatus Clark, 1913	hilkae	Morera-Brenes & Monge-Nájera	1990	Epiperipatus hilkae Morera-Brenes & Monge-Nájera, 1990	valid	Morera-Brenes, B., and Monge-Nájera, J. (1990). Epiperipatus hilkae, n. sp. from Costa Rica (Onychophora: Peripatidae). Rev Biol Trop 38, 449–455.
extant	Peripatidae Burmeister, 1837	Epiperipatus Clark, 1913	hyperbolicus	Costa et al.	2018	Epiperipatus hyperbolicus Costa et al., 2018	valid	Costa, C.S., Chagas-Júnior, A., and Pinto-da-Rocha, R. (2018). Redescription of Epiperipatus edwardsii, and descriptions of five new species of Epiperipatus from Brazil (Onychophora: Peripatidae). Zoologia 35, e23366.
extant	Peripatidae Burmeister, 1837	Epiperipatus Clark, 1913	imthurni	Sclater	1888	Epiperipatus imthurni (Sclater, 1888)	valid	Sclater, W.L. (1888). On the early stages of the development of South American species of Peripatus. Q J Microsc Sci 28, 343–363.
extant	Peripatidae Burmeister, 1837	Epiperipatus Clark, 1913	isthmicola	Bouvier	1902	Epiperipatus isthmicola (Bouvier, 1902)	valid	Bouvier, E.L. (1902). Un Péripate de Costa Rica. Bull Soc Entomol Fr [1902], 239–240.
extant	Peripatidae Burmeister, 1837	Epiperipatus Clark, 1913	lewisi	Arnett	1961	Epiperipatus lewisi Arnett, 1961	valid	Arnett, R.H. (1961). The Onychophora of Jamaica. Entomol News 72, 213–220.
extant	Peripatidae Burmeister, 1837	Epiperipatus Clark, 1913	lucerna	Costa et al.	2018	Epiperipatus lucerna Costa et al., 2018	valid	Costa, C.S., Chagas-Júnior, A., and Pinto-da-Rocha, R. (2018). Redescription of Epiperipatus edwardsii, and descriptions of five new species of Epiperipatus from Brazil (Onychophora: Peripatidae). Zoologia 35, e23366.
extant	Peripatidae Burmeister, 1837	Epiperipatus Clark, 1913	machadoi	Oliveira & Wieloch	2005	Epiperipatus machadoi (Oliveira & Wieloch, 2005)	valid	Oliveira, I.S., and Wieloch, A.H. (2005). Macroperipatus machadoi sp. n. (Onychophora: Peripatidae) da Floresta Atlântica de Minas Gerais, Brasil. Lundiana 6 (supplement), 61–66.
extant	Peripatidae Burmeister, 1837	Epiperipatus Clark, 1913	marajoara	Costa et al.	2018	Epiperipatus marajoara Costa et al., 2018	valid	Costa, C.S., Chagas-Júnior, A., and Pinto-da-Rocha, R. (2018). Redescription of Epiperipatus edwardsii, and descriptions of five new species of Epiperipatus from Brazil (Onychophora: Peripatidae). Zoologia 35, e23366.
extant	Peripatidae Burmeister, 1837	Epiperipatus Clark, 1913	nicaraguensis	Bouvier	1900	Epiperipatus nicaragensis (Bouvier, 1900)	nomen dubium	Bouvier, E.L. (1900). Observations nouvelles sur le Peripatus [Onych.]. Bull Soc Entomol Fr [1900], 394–395.
extant	Peripatidae Burmeister, 1837	Epiperipatus Clark, 1913	ohausi	Bouvier	1900	Epiperipatus ohausi (Bouvier, 1900)	valid	Bouvier, E.L. (1900). Nouveau Péripate des environs de Rio-de-Janeiro. Bull Soc Entomol Fr [1900], 66–68.
extant	Peripatidae Burmeister, 1837	Epiperipatus Clark, 1913	paurognostus	Oliveira et al.	2011	Epiperipatus paurognostus Oliveira et al., 2011	valid	Oliveira, I.S., Lacorte, G.A., Fonseca, C.G., Wieloch, A.H., and Mayer, G. (2011). Cryptic speciation in Brazilian Epiperipatus (Onychophora: Peripatidae) reveals an underestimated diversity among the peripatid velvet worms. PLOS ONE 6, e19973.
extant	Peripatidae Burmeister, 1837	Epiperipatus Clark, 1913	simoni	Bouvier	1899	Epiperipatus simoni (Bouvier, 1899)	valid	Bouvier, E.L. (1899). Sur les caractères externes des Péripates. Proc Internt'l Congr Zool 4, 269–271.
extant	Peripatidae Burmeister, 1837	Epiperipatus Clark, 1913	titanicus	Costa et al.	2018	Epiperipatus titanicus Costa et al. 2018	valid	Costa, C.S., Chagas-Júnior, A., and Pinto-da-Rocha, R. (2018). Redescription of Epiperipatus edwardsii, and descriptions of five new species of Epiperipatus from Brazil (Onychophora: Peripatidae). Zoologia 35, e23366.
extant	Peripatidae Burmeister, 1837	Epiperipatus Clark, 1913	torrealbai	Scorza	1953	Epiperipatus torrealbai (Scorza, 1953)	valid	Scorza, J.V. (1953). Contribución al estudio de los Peripatus Caribes (Epiperipatus) de Venezuela, con adición de una nueva especie. Rev Sanid Asist Soc 18, 783–788.
extant	Peripatidae Burmeister, 1837	Epiperipatus Clark, 1913	trinidadensis	Sedgwick	1888	Epiperipatus trinidadensis (Sedgwick, 1888)	valid	Sedgwick, A. (1888). A monograph on the species and distribution of the genus Peripatus (Guilding). Q J Microsc Sci 28, 431–493.
extant	Peripatidae Burmeister, 1837	Epiperipatus Clark, 1913	tucupi	Froehlich	1968	Epiperipatus tucupi (Froehlich, 1968)	nomen dubium	Froehlich, C.G. (1968). On some Brazilian onychophores. Beitr Neotrop Fauna 5, 160–171.
extant	Peripatidae Burmeister, 1837	Epiperipatus Clark, 1913	vagans	Brues	1925	Epiperipatus vagans (Brues, 1925)	valid	Brues, C.T. (1925). Notes on neotropical Onychophora. Psyche 32, 159–165.
extant	Peripatidae Burmeister, 1837	Epiperipatus Clark, 1913	vespuccii	Brues	1914	Epiperipatus vespuccii Brues, 1914	valid	Brues, C.T. (1914). A new Peripatus from Columbia. Bull Mus Comp Zool 58, 375–382.
extant	Peripatidae Burmeister, 1837	Heteroperipatus Zilch, 1954	clarki	Dunn	1943	Heteroperipatus clarki (Dunn, 1943)	valid	Dunn, E.R. (1943). Zoological results of the Azuero Peninsula Panama Expedition of 1940. Part I - A new species of Peripatus. Not Nat 123, 1–5.
extant	Peripatidae Burmeister, 1837	Heteroperipatus Zilch, 1954	engelhardi	Zilch	1954	Heteroperipatus engelhardi Zilch, 1954	valid	Zilch, A. (1954). Onychophoren aus El Salvador. Senckenb Biol 35, 147–150.
extant	Peripatidae Burmeister, 1837	Macroperipatus Clark, 1913	clarki	Arnett	1961	Macroperipatus clarki Arnett, 1961	valid	Arnett, R.H. (1961). The Onychophora of Jamaica. Entomol News 72, 213–220.
extant	Peripatidae Burmeister, 1837	Macroperipatus Clark, 1913	geayi	Bouvier	1899	Macroperipatus geayi (Bouvier, 1899)	nomen dubium	Bouvier, E.L. (1899). Sur les variations et les groupements spécifiques des Péripates américains. C R Hebd Seances Acad Sci 128, 1344–1346.
extant	Peripatidae Burmeister, 1837	Macroperipatus Clark, 1913	guianensis	Evans	1903	Macroperipatus guianensis (Evans, 1903)	nomen dubium	Evans, R. (1903). On Peripatus guianensis (sp. nov.). Q J Microsc Sci 47, 145–160.
extant	Peripatidae Burmeister, 1837	Macroperipatus Clark, 1913	insularis	Clark	1937	Macroperipatus insularis Clark, 1937	valid	Clark, A.H. (1937). On some onychophores from the West Indies and Central America. Proc U S Natl Mus 85, 1–3.
extant	Peripatidae Burmeister, 1837	Macroperipatus Clark, 1913	perrieri	Bouvier	1899	Macroperipatus perrieri (Bouvier, 1899)	nomen dubium	Bouvier, E.L. (1899). Sur les variations et les groupements spécifiques des Péripates américains. C R Hebd Seances Acad Sci 128, 1344–1346.
extant	Peripatidae Burmeister, 1837	Macroperipatus Clark, 1913	torquatus	von Kennel	1883	Macroperipatus torquatus (von Kennel, 1883)	valid	von Kennel, J. (1883). Entwicklungsgeschichte von Peripatus. Zool Anz 6, 531–537.
extant	Peripatidae Burmeister, 1837	Macroperipatus Clark, 1913	valerioi	Morera-Brenes & Léon	1986	Macroperipatus valerioi Morera-Brenes & Léon, 1986	valid	Morera-Brenes, B., and León, M.D. (1986). Description of Macroperipatus valerioi n. sp. from Costa Rica, and comments on the genus Macroperipatus (Onychophora: Peripatidae). Rev Biol Trop 34, 277–282.
extant	Peripatidae Burmeister, 1837	Mesoperipatus Evans, 1901	tholloni	Bouvier	1898	Mesoperipatus tholloni (Bouvier, 1898)	valid	Bouvier, E.L. (1898). On the geographical distribution and the evolution of Peripatus (preliminary note). Ann Mag Nat Hist [Series 7] 2, 351–353.
extant	Peripatidae Burmeister, 1837	Mongeperipatus Barquero-González et al., 2020	kekoldi	Barquero-González et al.	2020	Mongeperipatus kekoldi Barquero-González et al., 2020	valid	Barquero-González, J.P., Sánchez-Vargas, S., and Morera-Brenes, B. (2020). A new giant velvet worm from Costa Rica suggests absence of the genus Peripatus (Onychophora: Peripatidae) in Central America. Rev Biol Trop 68, 300–320.
extant	Peripatidae Burmeister, 1837	Mongeperipatus Barquero-González et al., 2020	solorzanoi	Morera-Brenes & Monge-Nájera	2010	Mongeperipatus solorzanoi (Morera-Brenes & Monge-Nájera, 2010)	valid	Morera-Brenes, B., and Monge-Nájera, J. (2010). A new giant species of placented worm and the mechanism by which onychophorans weave their nets (Onychophora: Peripatidae). Rev Biol Trop 58, 1127–1142.
extant	Peripatidae Burmeister, 1837	Oroperipatus Cockerell, 1908	balzani	Camerano	1897	Oroperipatus balzani (Camerano, 1897)	valid	Camerano, L. (1897). Nuova specie di Peripatus raccolta dal Prof. L. Balzan in Bolivia. Ann Mus Civ Stor Nat Genova Ser. II, v. 18, 12–15.
extant	Peripatidae Burmeister, 1837	Oroperipatus Cockerell, 1908	belli	Bouvier	1904	Oroperipatus belli (Bouvier, 1904)	valid	Bouvier, E.L. (1904). Peripatus belli (espéce nouvelle de l'Equateur). Bull Mus Natl Hist Nat 10, 56–57.
extant	Peripatidae Burmeister, 1837	Oroperipatus Cockerell, 1908	bimbergi	Fuhrmann	1913	Oroperipatus bimbergi (Fuhrmann, 1913)	valid	Fuhrmann, O. (1913). Über einige neue neotropische Peripatus-Arten. Zool Anz 42, 241–248.
extant	Peripatidae Burmeister, 1837	Oroperipatus Cockerell, 1908	bluntschlii	Fuhrmann	1915	Oroperipatus bluntschlii Fuhrmann, 1915	valid	Fuhrmann, O. (1915). Über eine neue Peripatus-Art vom Oberlauf des Amazonas. Abh Senckenb Natforsch Ges 36, 275–283.
extant	Peripatidae Burmeister, 1837	Oroperipatus Cockerell, 1908	cameranoi	Bouvier	1899	Oroperipatus cameranoi (Bouvier, 1899)	valid	Bouvier, E.L. (1899). Nouvelles observations sur les Péripates américains. C R Hebd Seances Acad Sci 129, 1029–1031.
extant	Peripatidae Burmeister, 1837	Oroperipatus Cockerell, 1908	corradoi	Camerano	1898	Oroperipatus corradoi (Camerano, 1898)	valid	Camerano, L. (1898). Nouva specie di Peripatus dell'Ecuador. Atti R Accad Sci Torino 33, 308–310.
extant	Peripatidae Burmeister, 1837	Oroperipatus Cockerell, 1908	ecuadorensis	Bouvier	1902	Oroperipatus ecuadorensis (Bouvier, 1902)	valid	Bouvier, E.L. (1902). Le Peripatus ecuadorensis. Bull Sci Soc Philom Paris [Serie 9] 4, 53–62.
extant	Peripatidae Burmeister, 1837	Oroperipatus Cockerell, 1908	eisenii	Wheeler	1898	Oroperipatus eisenii (Wheeler, 1898)	valid	Wheeler, W.M. (1898). A new Peripatus from Mexico. J Morphol 15, 1–8.
extant	Peripatidae Burmeister, 1837	Oroperipatus Cockerell, 1908	goudoti	Bouvier	1899	Oroperipatus goudoti (Bouvier, 1899)	nomen dubium	Bouvier, E.L. (1899). Sur les variations et les groupements spécifiques des Péripates américains. C R Hebd Seances Acad Sci 128, 1344–1346.
extant	Peripatidae Burmeister, 1837	Oroperipatus Cockerell, 1908	intermedius	Bouvier	1901	Oroperipatus intermedius (Bouvier, 1901)	valid	Bouvier, E.L. (1901). Nouveaux Péripates de la Bolivie. Bull Mus Natl Hist Nat 7, 168–169.
extant	Peripatidae Burmeister, 1837	Oroperipatus Cockerell, 1908	koepckei	Zilch	1954	Oroperipatus koepckei Zilch, 1954	valid	Zilch, A. (1954). Ein neuer Oroperipatus aus Peru. Senckenb Biol 35, 151–154.
extant	Peripatidae Burmeister, 1837	Oroperipatus Cockerell, 1908	lankesteri	Bouvier	1899	Oroperipatus lankesteri (Bouvier, 1899)	valid	Bouvier, E.L. (1899). Nouvelles observations sur les Péripates américains. C R Hebd Seances Acad Sci 129, 1029–1031.
extant	Peripatidae Burmeister, 1837	Oroperipatus Cockerell, 1908	multipodes	Fuhrmann	1913	Oroperipatus multipodes (Fuhrmann, 1913)	valid	Fuhrmann, O. (1913). Über einige neue neotropische Peripatus-Arten. Zool Anz 42, 241–248.
extant	Peripatidae Burmeister, 1837	Oroperipatus Cockerell, 1908	omeyrus	du Bois-Reymond Marcus	1952	Oroperipatus omeyrus du Bois-Reymond Marcus, 1952	valid	du Bois-Reymond Marcus, E. (1952). On South American Malacopoda. Bol Fac Fil, Ciên Letr Univ S Paulo, Zoo 17, 189–209.
extant	Peripatidae Burmeister, 1837	Oroperipatus Cockerell, 1908	peruanus	Grube	1876	Oroperipatus peruanus (Grube, 1876)	nomen dubium	Grube, E. (1876). Über die systematische Stellung von Peripatus. Jahresber Schles Ges Vaterl Cult 53, 72–73.
extant	Peripatidae Burmeister, 1837	Oroperipatus Cockerell, 1908	peruvianus	Brues	1917	Oroperipatus peruvianus (Brues, 1917)	valid	Brues, C.T. (1917). A new species of Peripatus from the mountains of northern Peru. Bull Mus Comp Zool 61, 383–387.
extant	Peripatidae Burmeister, 1837	Oroperipatus Cockerell, 1908	quitensis	Schmarda	1871	Oroperipatus quitensis (Schmarda, 1871)	nomen dubium	Schmarda, L.K. (1871). IV. Ordnung. Onychophora Grube. In Zoologie, L.K. Schmarda, ed. (Wilhelm Braumüller), pp. 371.
extant	Peripatidae Burmeister, 1837	Oroperipatus Cockerell, 1908	soratanus	Bouvier	1901	Oroperipatus soratanus (Bouvier, 1901)	valid	Bouvier, E.L. (1901). Nouveaux Péripates de la Bolivie. Bull Mus Natl Hist Nat 7, 168–169.
extant	Peripatidae Burmeister, 1837	Oroperipatus Cockerell, 1908	tuberculatus	Bouvier	1898	Oroperipatus tuberculatus (Bouvier, 1898)	valid	Bouvier, E.L. (1898). Nouvelles observations sur les Peripatus. C R Hebd Seances Acad Sci 126, 1524–1525.
extant	Peripatidae Burmeister, 1837	Oroperipatus Cockerell, 1908	weyrauchi	du Bois-Reymond Marcus	1952	Oroperipatus weyrauchi du Bois-Reymond Marcus, 1952	valid	du Bois-Reymond Marcus, E. (1952). On South American Malacopoda. Bol Fac Fil, Ciên Letr Univ S Paulo, Zoo 17, 189–209.
extant	Peripatidae Burmeister, 1837	Peripatus Guilding, 1826	antiguensis	Bouvier	1899	Peripatus antiguensis Bouvier, 1899	nomen dubium	Bouvier, E.L. (1899). Sur les variations et les groupements spécifiques des Péripates américains. C R Hebd Seances Acad Sci 128, 1344–1346.
extant	Peripatidae Burmeister, 1837	Peripatus Guilding, 1826	basilensis	Brues	1935	Peripatus basilensis Brues, 1935	valid	Brues, C.T. (1935). Varietal forms of Peripatus in Haiti. Psyche 42, 58–62.
extant	Peripatidae Burmeister, 1837	Peripatus Guilding, 1826	bavaysi	Bouvier	1899	Peripatus bavaysi Bouvier, 1899	nomen dubium	Bouvier, E.L. (1899). Sur les variations et les groupements spécifiques des Péripates américains. C R Hebd Seances Acad Sci 128, 1344–1346.
extant	Peripatidae Burmeister, 1837	Peripatus Guilding, 1826	bouvieri	Fuhrmann	1913	Peripatus bouvieri Fuhrmann, 1913	valid	Fuhrmann, O. (1913). Über einige neue neotropische Peripatus-Arten. Zool Anz 42, 241–248.
extant	Peripatidae Burmeister, 1837	Peripatus Guilding, 1826	broelemanni	Bouvier	1899	Peripatus broelemanni Bouvier, 1899	valid	Bouvier, E.L. (1899). Sur les variations et les groupements spécifiques des Péripates américains. C R Hebd Seances Acad Sci 128, 1344–1346.
extant	Peripatidae Burmeister, 1837	Peripatus Guilding, 1826	danicus	Bouvier	1900	Peripatus danicus Bouvier, 1900	valid	Bouvier, E.L. (1900). Nouvelles observations sur les Peripatus de la Collection du Musée Britannique. Q J Microsc Sci 43, 749–757.
extant	Peripatidae Burmeister, 1837	Peripatus Guilding, 1826	darlingtoni	Brues	1935	Peripatus darlingtoni Brues, 1935	valid	Brues, C.T. (1935). Varietal forms of Peripatus in Haiti. Psyche 42, 58–62.
extant	Peripatidae Burmeister, 1837	Peripatus Guilding, 1826	dominicae	Pollard	1893	Peripatus dominicae Pollard, 1893	valid	Pollard, E.C. (1893). Notes on the Peripatus of Dominica. Q J Microsc Sci 35, 285–293.
extant	Peripatidae Burmeister, 1837	Peripatus Guilding, 1826	evelinae	Marcus	1937	Peripatus evelinae Marcus, 1937	valid	Marcus, E. (1937). Um Onychophoro novo, Peripatus (Epiperipatus) evelinae, spec. nov. de Goyaz. Rev Mus Paul 21, 903–910.
extant	Peripatidae Burmeister, 1837	Peripatus Guilding, 1826	haitiensis	Brues	1913	Peripatus haitiensis Brues, 1913	valid	Brues, C.T. (1913). Preliminary descriptions of two new forms of Peripatus from Haiti. Bull Mus Comp Zool 54, 517–521.
extant	Peripatidae Burmeister, 1837	Peripatus Guilding, 1826	heloisae	Carvalho	1941	Peripatus heloisae Carvalho, 1941	valid	Carvalho, A.L. (1941). Nota prévia sôbre uma nova espécie de "Peripatus" do Brasil Central. Rev Bras Biol 1, 447–448.
extant	Peripatidae Burmeister, 1837	Peripatus Guilding, 1826	juanensis	Bouvier	1900	Peripatus, juanensis Bouvier, 1900	valid	Bouvier, E.L. (1900). Observations nouvelles sur le Peripatus [Onych.]. Bull Soc Entomol Fr [1900], 394–395.
extant	Peripatidae Burmeister, 1837	Peripatus Guilding, 1826	juliformis	Guilding	1826	Peripatus juliformis Guilding, 1826	valid	Guilding, L. (1826). Mollusca Caribbaeana. Zool J 2, 437–444.
extant	Peripatidae Burmeister, 1837	Peripatus Guilding, 1826	lachauxensis	Brues	1935	Peripatus lachauxensis Brues, 1935	valid	Brues, C.T. (1935). Varietal forms of Peripatus in Haiti. Psyche 42, 58–62.
extant	Peripatidae Burmeister, 1837	Peripatus Guilding, 1826	manni	Brues	1913	Peripatus manni Brues, 1913	valid	Brues, C.T. (1913). Preliminary descriptions of two new forms of Peripatus from Haiti. Bull Mus Comp Zool 54, 517–521.
extant	Peripatidae Burmeister, 1837	Peripatus Guilding, 1826	ruber	Fuhrmann	1913	Peripatus ruber Fuhrmann, 1913	valid	Fuhrmann, O. (1913). Über einige neue neotropische Peripatus-Arten. Zool Anz 42, 241–248.
extant	Peripatidae Burmeister, 1837	Peripatus Guilding, 1826	sedgwicki	Bouvier	1899	Peripatus sedgwicki Bouvier, 1899	valid	Bouvier, E.L. (1899). Sur les variations et les groupements spécifiques des Péripates américains. C R Hebd Seances Acad Sci 128, 1344–1346.
extant	Peripatidae Burmeister, 1837	Peripatus Guilding, 1826	swainsonae	Cockerell	1893	Peripatus swainsonae Cockerell, 1893	valid	Cockerell, T.D.A. (1893). Notes on Peripatus jamaicensis, Grabh. and Ckll. Zool Anz 16, 341–343.
extant	Peripatidae Burmeister, 1837	Plicatoperipatus Clark, 1913	jamaicensis	Grabham and Cockerell	1892	Plicatoperipatus jamaicensis (Grabham and Cockerell, 1892)	valid	Grabham, M., and Cockerell, T.D.A. (1892). Peripatus re-discovered in Jamaica. Nature 46, 514.
extant	Peripatidae Burmeister, 1837	Principapillatus Oliveira et al., 2012	hitoyensis	Oliveira et al.	2012	Principapillatus hitoyensis Oliveira et al., 2012	valid	Oliveira, I.S., Franke, F.A., Hering, L., Schaffer, S., Rowell, D.M., Weck-Heimann, A., Monge-Nájera, J., Morera-Brenes, B., and Mayer, G. (2012). Unexplored character diversity in Onychophora (velvet worms): a comparative study of three peripatid species. PLOS ONE 7, e51220.
extant	Peripatidae Burmeister, 1837	Speleoperipatus Peck, 1975	spelaeus	Peck	1975	Speleoperipatus spelaeus Peck, 1975	valid	Peck, S.B. (1975). A review of the New World Onychophora with the description of a new cavernicolous genus and species from Jamaica. Psyche 82, 341–358.
extant	Peripatidae Burmeister, 1837	Typhloperipatus Kemp, 1913	williamsoni	Kemp	1913	Typhloperipatus williamsoni Kemp, 1913	valid	Kemp, S. (1913). Preliminary note on a new genus of Onychophora from the N. E. frontier of India. Rec Indian Mus 9, 241–242.
extant	Peripatopsidae Bouvier, 1905	Acanthokara Reid, 1996	kaputensis	Reid	1996	Acanthokara kaputensis Reid, 1996	valid	Reid, A.L. (1996). Review of the Peripatopsidae (Onychophora) in Australia, with comments on peripatopsid relationships. Invertebr Taxon 10, 663–936.
extant	Peripatopsidae Bouvier, 1905	Aethrikos Reid, 1996	setosa	Reid	1996	Aethrikos setosa Reid, 1996	valid	Reid, A.L. (1996). Review of the Peripatopsidae (Onychophora) in Australia, with comments on peripatopsid relationships. Invertebr Taxon 10, 663–936.
extant	Peripatopsidae Bouvier, 1905	Aktinothele Reid, 1996	eucharis	Reid	1996	Aktinothele eucharis Reid, 1996	valid	Reid, A.L. (1996). Review of the Peripatopsidae (Onychophora) in Australia, with comments on peripatopsid relationships. Invertebr Taxon 10, 663–936.
extant	Peripatopsidae Bouvier, 1905	Anoplokaros Reid, 1996	keerensis	Reid	1996	Anoplokaros keerensis Reid, 1996	valid	Reid, A.L. (1996). Review of the Peripatopsidae (Onychophora) in Australia, with comments on peripatopsid relationships. Invertebr Taxon 10, 663–936.
extant	Peripatopsidae Bouvier, 1905	Austroperipatus Baehr, 1977	aequabilis	Reid	1996	Austroperipatus aequabilis Reid, 1996	valid	Reid, A.L. (1996). Review of the Peripatopsidae (Onychophora) in Australia, with comments on peripatopsid relationships. Invertebr Taxon 10, 663–936.
extant	Peripatopsidae Bouvier, 1905	Austroperipatus Baehr, 1977	eridelos	Reid	1996	Austroperipatus eridelos Reid, 1996	valid	Reid, A.L. (1996). Review of the Peripatopsidae (Onychophora) in Australia, with comments on peripatopsid relationships. Invertebr Taxon 10, 663–936.
extant	Peripatopsidae Bouvier, 1905	Austroperipatus Baehr, 1977	paradoxus	Bouvier	1914	Austroperipatus paradoxus (Bouvier, 1914)	valid	Bouvier, E.L. (1914). Nouvelles observations sur la viviparité chez les Onychophores australiens. C R Hebd Seances Acad Sci 158, 1547–1550.
extant	Peripatopsidae Bouvier, 1905	Austroperipatus Baehr, 1977	superbus	Reid	1996	Austroperipatus superbus Reid, 1996	valid	Reid, A.L. (1996). Review of the Peripatopsidae (Onychophora) in Australia, with comments on peripatopsid relationships. Invertebr Taxon 10, 663–936.
extant	Peripatopsidae Bouvier, 1905	Baeothele Reid, 1996	saukros	Reid	1996	Baeothele saukros Reid, 1996	valid	Reid, A.L. (1996). Review of the Peripatopsidae (Onychophora) in Australia, with comments on peripatopsid relationships. Invertebr Taxon 10, 663–936.
extant	Peripatopsidae Bouvier, 1905	Centorumis Reid, 1996	trigona	Reid	1996	Centorumis trigona Reid, 1996	valid	Reid, A.L. (1996). Review of the Peripatopsidae (Onychophora) in Australia, with comments on peripatopsid relationships. Invertebr Taxon 10, 663–936.
extant	Peripatopsidae Bouvier, 1905	Cephalofovea Ruhberg et al., 1988	cameroni	Reid et al.	1995	Cephalofovea cameroni Reid et al., 1995	valid	Reid, A.L., Tait, N.N., Briscoe, D.A., and Rowell, D.M. (1995). Morphological, cytogenetic and allozymic variation within Cephalofovea (Onychophora: Peripatopsidae) with descriptions of three new species. Zool J Linn Soc 114, 115–138.
extant	Peripatopsidae Bouvier, 1905	Cephalofovea Ruhberg et al., 1988	clandestina	Reid et al.	1995	Cephalofovea clandestina Reid et al., 1995	valid	Reid, A.L., Tait, N.N., Briscoe, D.A., and Rowell, D.M. (1995). Morphological, cytogenetic and allozymic variation within Cephalofovea (Onychophora: Peripatopsidae) with descriptions of three new species. Zool J Linn Soc 114, 115–138.
extant	Peripatopsidae Bouvier, 1905	Cephalofovea Ruhberg et al., 1988	pavimenta	Reid et al.	1995	Cephalofovea pavimenta Reid et al., 1995	valid	Reid, A.L., Tait, N.N., Briscoe, D.A., and Rowell, D.M. (1995). Morphological, cytogenetic and allozymic variation within Cephalofovea (Onychophora: Peripatopsidae) with descriptions of three new species. Zool J Linn Soc 114, 115–138.
extant	Peripatopsidae Bouvier, 1905	Cephalofovea Ruhberg et al., 1988	tomahmontis	Ruhberg et al.	1988	Cephalofovea tomahmontis Ruhberg et al., 1988	valid	Ruhberg, H., Tait, N.N., Briscoe, D.A., and Storch, V. (1988). Cephalofovea tomahmontis n. gen., n. sp., an Australian peripatopsid (Onychophora) with a unique cephalic pit. Zool Anz 221, 117–133.
extant	Peripatopsidae Bouvier, 1905	Critolaus Reid, 1996	lepidus	Reid	1996	Critolaus lepidus Reid, 1996	valid	Reid, A.L. (1996). Review of the Peripatopsidae (Onychophora) in Australia, with comments on peripatopsid relationships. Invertebr Taxon 10, 663–936.
extant	Peripatopsidae Bouvier, 1905	Dactylothele Reid, 1996	habros	Reid	1996	Dactylothele habros Reid, 1996	valid	Reid, A.L. (1996). Review of the Peripatopsidae (Onychophora) in Australia, with comments on peripatopsid relationships. Invertebr Taxon 10, 663–936.
extant	Peripatopsidae Bouvier, 1905	Diemenipatus Oliveira et al., 2018	mesibovi	Oliveira et al.	2018	Diemenipatus mesibovi Oliveira et al., 2018	valid	Oliveira, I.S., Ruhberg, H., Rowell, M.D., and Mayer, G. (2018). Revision of Tasmanian viviparous velvet worms (Onychophora : Peripatopsidae) with descriptions of two new species. Invertebr Syst 32, 909–932.
extant	Peripatopsidae Bouvier, 1905	Diemenipatus Oliveira et al., 2018	taiti	Oliveira et al.	2018	Diemenipatus taiti Oliveira et al., 2018	valid	Oliveira, I.S., Ruhberg, H., Rowell, M.D., and Mayer, G. (2018). Revision of Tasmanian viviparous velvet worms (Onychophora : Peripatopsidae) with descriptions of two new species. Invertebr Syst 32, 909–932.
extant	Peripatopsidae Bouvier, 1905	Dystactotylos Reid, 1996	aletes	Reid	1996	Dystactotylos aletes Reid, 1996	valid	Reid, A.L. (1996). Review of the Peripatopsidae (Onychophora) in Australia, with comments on peripatopsid relationships. Invertebr Taxon 10, 663–936.
extant	Peripatopsidae Bouvier, 1905	Euperipatoides Ruhberg, 1985	kanangrensis	Reid	1996	Euperipatoides kanangrensis Reid, 1996	valid	Reid, A.L. (1996). Review of the Peripatopsidae (Onychophora) in Australia, with comments on peripatopsid relationships. Invertebr Taxon 10, 663–936.
extant	Peripatopsidae Bouvier, 1905	Euperipatoides Ruhberg, 1985	leuckartii	Sänger	1871	Euperipatoides leuckartii (Sänger, 1871)	valid	Sänger, N.K. (1871). Peripatus capensis Gr. and Peripatus leuckartii n. sp. In Proceedings of the Second Congress of Russian Natural Scientists, A.P. Bogdanov, and N.K. Sänger, eds. (University Publisher), pp. 239–262.
extant	Peripatopsidae Bouvier, 1905	Euperipatoides Ruhberg, 1985	rowelli	Reid	1996	Euperipatoides rowelli Reid, 1996	valid	Reid, A.L. (1996). Review of the Peripatopsidae (Onychophora) in Australia, with comments on peripatopsid relationships. Invertebr Taxon 10, 663–936.
extant	Peripatopsidae Bouvier, 1905	Florelliceps Tait & Norman, 2001	stutchburyae	Tait & Norman	2001	Florelliceps stutchburyae Tait & Norman, 2001	valid	Tait, N.N., and Norman, J.M. (2001). Novel mating behaviour in Florelliceps stutchburyae gen. nov., sp. nov. (Onychophora: Peripatopsidae) from Australia. J Zool 253, 301–308.
extant	Peripatopsidae Bouvier, 1905	Hylonomoipos Reid, 1996	akares	Reid	1996	Hylonomoipos akares Reid, 1996	valid	Reid, A.L. (1996). Review of the Peripatopsidae (Onychophora) in Australia, with comments on peripatopsid relationships. Invertebr Taxon 10, 663–936.
extant	Peripatopsidae Bouvier, 1905	Hylonomoipos Reid, 1996	brookensis	Reid	1996	Hylonomoipos brookensis Reid, 1996	valid	Reid, A.L. (1996). Review of the Peripatopsidae (Onychophora) in Australia, with comments on peripatopsid relationships. Invertebr Taxon 10, 663–936.
extant	Peripatopsidae Bouvier, 1905	Konothele Reid, 1996	kallimos	Reid	1996	Konothele kallimos Reid, 1996	valid	Reid, A.L. (1996). Review of the Peripatopsidae (Onychophora) in Australia, with comments on peripatopsid relationships. Invertebr Taxon 10, 663–936.
extant	Peripatopsidae Bouvier, 1905	Kumbadjena Reid, 2002	extrema	Sato et al.	2018	Kumbadjena extrema Sato et al., 2018	valid	Sato, S., Buckman-Young, R.S., Harvey, M.S., and Giribet, G. (2018). Cryptic speciation in a biodiversity hotspot: multilocus molecular data reveal new velvet worm species from Western Australia (Onychophora: Peripatopsidae: Kumbadjena). Invertebr Syst 32, 1249–1264.
extant	Peripatopsidae Bouvier, 1905	Kumbadjena Reid, 2002	kaata	Reid	2002	Kumbadjena kaata Reid, 2002	valid	Reid, A. (2002). Western Australian Onychophora (Peripatopsidae): A new genus, Kumbadjena, for a southern species-complex. Rec West Aust Mus 21, 129–155.
extant	Peripatopsidae Bouvier, 1905	Kumbadjena Reid, 2002	karricola	Sato et al.	2018	Kumbadjena karricola Sato et al., 2018	valid	Sato, S., Buckman-Young, R.S., Harvey, M.S., and Giribet, G. (2018). Cryptic speciation in a biodiversity hotspot: multilocus molecular data reveal new velvet worm species from Western Australia (Onychophora: Peripatopsidae: Kumbadjena). Invertebr Syst 32, 1249–1264.
extant	Peripatopsidae Bouvier, 1905	Kumbadjena Reid, 2002	occidentalis	Fletcher	1895	Kumbadjena occidentalis (Fletcher, 1895)	valid	Fletcher, J.J. (1895). On the specific identity of the Australian Peripatus, usually supposed to be P. leuckarti, Saenger. Proc Linn Soc N S W 2nd Series 10, 172–194.
extant	Peripatopsidae Bouvier, 1905	Kumbadjena Reid, 2002	shannonensis	Reid	2002	Kumbadjena shannonensis Reid, 2002	valid	Reid, A. (2002). Western Australian Onychophora (Peripatopsidae): A new genus, Kumbadjena, for a southern species-complex. Rec West Aust Mus 21, 129–155.
extant	Peripatopsidae Bouvier, 1905	Kumbadjena Reid, 2002	toolbrunupensis	Sato et al.	2018	Kumbadjena toolbrunupensis Sato et al., 2018	valid	Sato, S., Buckman-Young, R.S., Harvey, M.S., and Giribet, G. (2018). Cryptic speciation in a biodiversity hotspot: multilocus molecular data reveal new velvet worm species from Western Australia (Onychophora: Peripatopsidae: Kumbadjena). Invertebr Syst 32, 1249–1264.
extant	Peripatopsidae Bouvier, 1905	Lathropatus Reid, 2000	nemorum	Reid	2000	Lathropatus nemorum Reid, 2000	valid	Reid, A.L. (2000). Descriptions of Lathropatus nemorum, gen. et sp. nov., and six new Ooperipatus Dendy (Onychophora: Peripatopsidae) from south-eastern Australia. Proc R Soc Vic 112, 153–184.
extant	Peripatopsidae Bouvier, 1905	Leucopatus Oliveira et al. 2018	anophthalmus	Ruhberg et al.	1991	Leucopatus anophthalmus (Ruhberg et al., 1991)	valid	Ruhberg, H., Mesibov, R., Briscoe, D.A., and Tait, N.N. (1991). Tasmanipatus barretti gen. nov., sp. nov. and T. anophthalmus sp. nov.: two new and unusual onychophorans (Onychophora: Peripatopsidae) from northeastern Tasmania. Pap Proc R Soc Tasman 125, 7–10.
extant	Peripatopsidae Bouvier, 1905	Leuropezos Reid, 1996	eungellensis	Reid	1996	Leuropezos eungellensis Reid, 1996	valid	Reid, A.L. (1996). Review of the Peripatopsidae (Onychophora) in Australia, with comments on peripatopsid relationships. Invertebr Taxon 10, 663–936.
extant	Peripatopsidae Bouvier, 1905	Mantonipatus Ruhberg, 1985	persiculus	Ruhberg	1985	Mantonipatus persiculus Ruhberg, 1985	valid	Ruhberg, H. (1985). Die Peripatopsidae (Onychophora). Systematik, Ökologie, Chorologie und phylogenetische Aspekte. Zoologica (Stuttg) 137, 1–183.
extant	Peripatopsidae Bouvier, 1905	Metaperipatus Clark, 1913	blainvillei	Gervais	1837	Metaperipatus blainvillei (Gervais, 1837)	nomen dubium	Gervais, P. (1837). Etudes pour servir à l'historie naturelle des Myriapodes. Ann Sci Nat [2e Série] 7, 35–60.
extant	Peripatopsidae Bouvier, 1905	Metaperipatus Clark, 1913	inae	Mayer	2007	Metaperipatus inae Mayer, 2007	valid	Mayer, G. (2007). Metaperipatus inae sp. nov. (Onychophora: Peripatopsidae) from Chile with a novel ovarian type and dermal insemination. Zootaxa 1440, 21–37.
extant	Peripatopsidae Bouvier, 1905	Minyplanetes Reid, 1996	kroombensis	Reid	1996	Minyplanetes kroombensis Reid, 1996	valid	Reid, A.L. (1996). Review of the Peripatopsidae (Onychophora) in Australia, with comments on peripatopsid relationships. Invertebr Taxon 10, 663–936.
extant	Peripatopsidae Bouvier, 1905	Nodocapitus Reid, 1996	barryi	Reid	1996	Nodocapitus barryi Reid, 1996	valid	Reid, A.L. (1996). Review of the Peripatopsidae (Onychophora) in Australia, with comments on peripatopsid relationships. Invertebr Taxon 10, 663–936.
extant	Peripatopsidae Bouvier, 1905	Nodocapitus Reid, 1996	formosus	Reid	1996	Nodocapitus formosus Reid, 1996	valid	Reid, A.L. (1996). Review of the Peripatopsidae (Onychophora) in Australia, with comments on peripatopsid relationships. Invertebr Taxon 10, 663–936.
extant	Peripatopsidae Bouvier, 1905	Nodocapitus Reid, 1996	inornatus	Reid	1996	Nodocapitus inornatus Reid, 1996	valid	Reid, A.L. (1996). Review of the Peripatopsidae (Onychophora) in Australia, with comments on peripatopsid relationships. Invertebr Taxon 10, 663–936.
extant	Peripatopsidae Bouvier, 1905	Occiperipatoides Ruhberg, 1985	gilesii	Spencer	1909	Occiperipatoides gilesii (Spencer, 1909)	valid	Spencer, B. (1909). Description of a new species of Peripatoides from West Australia. Proc R Soc Vic 21, 420–422.
extant	Peripatopsidae Bouvier, 1905	Ooperipatellus Ruhberg, 1985	cryptus	Jackson & Taylor	1995	Ooperipatellus cryptus Jackson & Taylor, 1994	valid	Jackson, J., and Taylor, R. (1995). North-west velvet worm. In Threatened Fauna Manual for Production Forests in Tasmania, J. Jackson, and R. Taylor, eds. (Forestry Tasmania for the Forest Practices Board), pp. 167–171.
extant	Peripatopsidae Bouvier, 1905	Ooperipatellus Ruhberg, 1985	decoratus	Baehr	1977	Ooperipatellus decoratus (Baehr, 1977)	valid	Baehr, M. (1977). Über einige Onychophoren aus Australien und Tasmanien mit Beschreibung einer neuen Art und Anmerkung zur Stellung von Ooperipatus paradoxus Bouvier, 1915. Zool Jahrb, Abt Syst Geogr Biol Tiere 104, 9–19.
extant	Peripatopsidae Bouvier, 1905	Ooperipatellus Ruhberg, 1985	duwilensis	Reid	1996	Ooperipatellus duwilensis Reid, 1996	valid	Reid, A.L. (1996). Review of the Peripatopsidae (Onychophora) in Australia, with comments on peripatopsid relationships. Invertebr Taxon 10, 663–936.
extant	Peripatopsidae Bouvier, 1905	Ooperipatellus Ruhberg, 1985	insignis	Dendy	1890	Ooperipatellus insignis (Dendy, 1890)	valid	Dendy, A. (1890). Preliminary account of a new Australian Peripatus. Vic Nat 6, 173–176.
extant	Peripatopsidae Bouvier, 1905	Ooperipatellus Ruhberg, 1985	nanus	Ruhberg	1985	Ooperipatellus nanus Ruhberg, 1985	valid	Ruhberg, H. (1985). Die Peripatopsidae (Onychophora). Systematik, Ökologie, Chorologie und phylogenetische Aspekte. Zoologica (Stuttg) 137, 1–183.
extant	Peripatopsidae Bouvier, 1905	Ooperipatellus Ruhberg, 1985	nickmayeri	Oliveira & Mayer	2017	Ooperipatellus nickmayeri Oliveira & Mayer, 2017	valid	Oliveira, I.S., and Mayer, G. (2017). A new giant egg-laying onychophoran (Peripatopsidae) reveals evolutionary and biogeographical aspects of Australian velvet worms. Org Divers Evol 17, 375–391.
extant	Peripatopsidae Bouvier, 1905	Ooperipatellus Ruhberg, 1985	parvus	Reid	1996	Ooperipatellus parvus Reid, 1996	valid	Reid, A.L. (1996). Review of the Peripatopsidae (Onychophora) in Australia, with comments on peripatopsid relationships. Invertebr Taxon 10, 663–936.
extant	Peripatopsidae Bouvier, 1905	Ooperipatellus Ruhberg, 1985	spenceri	Cockerell	1913	Ooperipatellus spenceri (Cockerell, 1913)	valid	Cockerell, T.D.A. (1913). Ooperipatus spenceri, nom. nov. Proc Biol Soc Wash 26, 19.
extant	Peripatopsidae Bouvier, 1905	Ooperipatellus Ruhberg, 1985	viridimaculatus	Dendy	1900	Ooperipatellus viridimaculatus (Dendy, 1900)	valid	Dendy, A. (1900). A new Peripatus from New Zealand. Nature 61, 444.
extant	Peripatopsidae Bouvier, 1905	Ooperipatus Dendy, 1900	birrgus	Reid	2000	Ooperipatus birrgus Reid, 2000	valid	Reid, A.L. (2000). Descriptions of Lathropatus nemorum, gen. et sp. nov., and six new Ooperipatus Dendy (Onychophora: Peripatopsidae) from south-eastern Australia. Proc R Soc Vic 112, 153–184.
extant	Peripatopsidae Bouvier, 1905	Ooperipatus Dendy, 1900	caesius	Reid	2000	Ooperipatus caesius Reid, 2000	valid	Reid, A.L. (2000). Descriptions of Lathropatus nemorum, gen. et sp. nov., and six new Ooperipatus Dendy (Onychophora: Peripatopsidae) from south-eastern Australia. Proc R Soc Vic 112, 153–184.
extant	Peripatopsidae Bouvier, 1905	Ooperipatus Dendy, 1900	centunculus	Reid	1996	Ooperipatus centunculus Reid, 1996	valid	Reid, A.L. (1996). Review of the Peripatopsidae (Onychophora) in Australia, with comments on peripatopsid relationships. Invertebr Taxon 10, 663–936.
extant	Peripatopsidae Bouvier, 1905	Ooperipatus Dendy, 1900	costatus	Reid	1996	Ooperipatus costatus Reid, 1996	valid	Reid, A.L. (1996). Review of the Peripatopsidae (Onychophora) in Australia, with comments on peripatopsid relationships. Invertebr Taxon 10, 663–936.
extant	Peripatopsidae Bouvier, 1905	Ooperipatus Dendy, 1900	hispidus	Reid	1996	Ooperipatus hispidus Reid, 1996	valid	Reid, A.L. (1996). Review of the Peripatopsidae (Onychophora) in Australia, with comments on peripatopsid relationships. Invertebr Taxon 10, 663–936.
extant	Peripatopsidae Bouvier, 1905	Ooperipatus Dendy, 1900	lepidus	Reid	2000	Ooperipatus lepidus Reid, 2000	valid	Reid, A.L. (2000). Descriptions of Lathropatus nemorum, gen. et sp. nov., and six new Ooperipatus Dendy (Onychophora: Peripatopsidae) from south-eastern Australia. Proc R Soc Vic 112, 153–184.
extant	Peripatopsidae Bouvier, 1905	Ooperipatus Dendy, 1900	nebulosus	Reid	2000	Ooperipatus nebulosus Reid, 2000	valid	Reid, A.L. (2000). Descriptions of Lathropatus nemorum, gen. et sp. nov., and six new Ooperipatus Dendy (Onychophora: Peripatopsidae) from south-eastern Australia. Proc R Soc Vic 112, 153–184.
extant	Peripatopsidae Bouvier, 1905	Ooperipatus Dendy, 1900	oviparus	Dendy	1895	Ooperipatus oviparus (Dendy, 1895)	valid	Dendy, A. (1895). Description of Peripatus oviparus. Proc Linn Soc N S W 2nd Series 10, 195–200.
extant	Peripatopsidae Bouvier, 1905	Ooperipatus Dendy, 1900	porcatus	Reid	2000	Ooperipatus porcatus Reid, 2000	valid	Reid, A.L. (2000). Descriptions of Lathropatus nemorum, gen. et sp. nov., and six new Ooperipatus Dendy (Onychophora: Peripatopsidae) from south-eastern Australia. Proc R Soc Vic 112, 153–184.
extant	Peripatopsidae Bouvier, 1905	Ooperipatus Dendy, 1900	pulchellus	Reid	1996	Ooperipatus pulchellus Reid, 1996	valid	Reid, A.L. (1996). Review of the Peripatopsidae (Onychophora) in Australia, with comments on peripatopsid relationships. Invertebr Taxon 10, 663–936.
extant	Peripatopsidae Bouvier, 1905	Ooperipatus Dendy, 1900	silvanus	Reid	2000	Ooperipatus silvanus Reid, 2000	valid	Reid, A.L. (2000). Descriptions of Lathropatus nemorum, gen. et sp. nov., and six new Ooperipatus Dendy (Onychophora: Peripatopsidae) from south-eastern Australia. Proc R Soc Vic 112, 153–184.
extant	Peripatopsidae Bouvier, 1905	Opisthopatus Purcell, 1899	amaxhosa	Daniels et al.	2016	Opisthopatus amaxhosa Daniels et al., 2016	valid	Daniels, S.R., Dambire, C., Klaus, S., and Sharma, P.P. (2016). Unmasking alpha diversity, cladogenesis and biogeographical patterning in an ancient panarthropod lineage (Onychophora: Peripatopsidae: Opisthopatus cinctipes) with the description of ﬁve novel species. Cladistics 32, 506–537.
extant	Peripatopsidae Bouvier, 1905	Opisthopatus Purcell, 1899	amatolensis	Choonoo	1947	Opisthopatus amatolensis Choonoo, 1947	nomen dubium	Choonoo, D. (1947). A review of the morphology and histology of the reproductive system of Peripatopsis moseleyi with a few notes on Opisthopatus cinctipes var. amatolensis. Fort Hare Papers 1, 71–119.
extant	Peripatopsidae Bouvier, 1905	Opisthopatus Purcell, 1899	baziya	Barnes & Daniels	2022	Opisthopatus baziya Barnes & Daniels, 2022	valid	Barnes, A., and Daniels, S.R. (2022). Refining species boundaries among velvet worms (Onychophora, Peripatopsidae), with the description of two new species of Opisthopatus from South Africa. Invertebr Biol, e12368.
extant	Peripatopsidae Bouvier, 1905	Opisthopatus Purcell, 1899	camdebooi	Barnes & Daniels	2022	Opisthopatus camdebooi Barnes & Daniels, 2022	valid	Barnes, A., and Daniels, S.R. (2022). Refining species boundaries among velvet worms (Onychophora, Peripatopsidae), with the description of two new species of Opisthopatus from South Africa. Invertebr Biol, e12368.
extant	Peripatopsidae Bouvier, 1905	Opisthopatus Purcell, 1899	cinctipes	Purcell	1899	Opisthopatus cinctipes Purcell, 1899	valid	Purcell, W.F. (1899). On the South African species of Peripatidae in the collection of the South African Museum. Ann S Afr Mus 1, 331–351.
extant	Peripatopsidae Bouvier, 1905	Opisthopatus Purcell, 1899	drakensbergi	Daniels et al.	2016	Opisthopatus drakensbergi Daniels et al., 2016	valid	Daniels, S.R., Dambire, C., Klaus, S., and Sharma, P.P. (2016). Unmasking alpha diversity, cladogenesis and biogeographical patterning in an ancient panarthropod lineage (Onychophora: Peripatopsidae: Opisthopatus cinctipes) with the description of ﬁve novel species. Cladistics 32, 506–537.
extant	Peripatopsidae Bouvier, 1905	Opisthopatus Purcell, 1899	herbertorum	Ruhberg & Hamer	2005	Opisthopatus herbertorum Rhuberg & Hamer, 2005	valid	Ruhberg, H., and Hamer, M.L. (2005). A new species of Opisthopatus Purcell, 1899 (Onychophora: Peripatopsidae) from KwaZulu-Natal, South Africa. Zootaxa 1039, 27–38.
extant	Peripatopsidae Bouvier, 1905	Opisthopatus Purcell, 1899	highveldi	Daniels et al.	2016	Opisthopatus highveldi Daniels et al., 2016	valid	Daniels, S.R., Dambire, C., Klaus, S., and Sharma, P.P. (2016). Unmasking alpha diversity, cladogenesis and biogeographical patterning in an ancient panarthropod lineage (Onychophora: Peripatopsidae: Opisthopatus cinctipes) with the description of ﬁve novel species. Cladistics 32, 506–537.
extant	Peripatopsidae Bouvier, 1905	Opisthopatus Purcell, 1899	kwazululandi	Daniels et al.	2016	Opisthopatus kwazululandi Daniels et al., 2016	valid	Daniels, S.R., Dambire, C., Klaus, S., and Sharma, P.P. (2016). Unmasking alpha diversity, cladogenesis and biogeographical patterning in an ancient panarthropod lineage (Onychophora: Peripatopsidae: Opisthopatus cinctipes) with the description of ﬁve novel species. Cladistics 32, 506–537.
extant	Peripatopsidae Bouvier, 1905	Opisthopatus Purcell, 1899	laevis	Lawrence	1947	Opisthopatus laevis Lawrence, 1947	nomen dubium	Lawrence, R.F. (1947). Note on a new species of Opisthopatus (Onychophora). Ann Natal Mus 11, 165–168.
extant	Peripatopsidae Bouvier, 1905	Opisthopatus Purcell, 1899	natalensis	Bouvier	1900	Opisthopatus natalensis Bouvier, 1900	nomen dubium	Bouvier, E.L. (1900). Nouvelles observations sur les Peripatus de la Collection du Musée Britannique. Q J Microsc Sci 43, 749–757.
extant	Peripatopsidae Bouvier, 1905	Opisthopatus Purcell, 1899	roseus	Lawrence	1947	Opisthopatus roseus Lawrence, 1947	valid	Lawrence, R.F. (1947). Note on a new species of Opisthopatus (Onychophora). Ann Natal Mus 11, 165–168.
extant	Peripatopsidae Bouvier, 1905	Opisthopatus Purcell, 1899	swatii	Daniels et al.	2016	Opisthopatus swatii Daniels et al., 2016	valid	Daniels, S.R., Dambire, C., Klaus, S., and Sharma, P.P. (2016). Unmasking alpha diversity, cladogenesis and biogeographical patterning in an ancient panarthropod lineage (Onychophora: Peripatopsidae: Opisthopatus cinctipes) with the description of ﬁve novel species. Cladistics 32, 506–537.
extant	Peripatopsidae Bouvier, 1905	Paraperipatus Willey, 1898	amboinensis	Pflugfelder	1948	Paraperipatus amboinensis Pflugfelder, 1948	nomen dubium	Pflugfelder, O. (1948). Entwicklung von Paraperipatus amboinensis n. sp. Zool Jahrb Abt Anat Ontog Tiere 69, 443–492.
extant	Peripatopsidae Bouvier, 1905	Paraperipatus Willey, 1898	ceramensis	Muir & Kershaw	1909	Paraperipatus ceramensis (Muir & Kershaw, 1909)	valid	Muir, F., and Kershaw, J.C. (1909). Peripatus ceramensis, n. sp. Q J Microsc Sci 53, 737–740.
extant	Peripatopsidae Bouvier, 1905	Paraperipatus Willey, 1898	keiensis	Horst	1923	Paraperipatus keiensis Horst, 1923	valid	Horst, R. (1923). Paraperipatus keiensis n. sp. Vidensk Meddel Naturhist Foren Kjøbenhavn 76, 119–121.
extant	Peripatopsidae Bouvier, 1905	Paraperipatus Willey, 1898	lorentzi	Horst	1910	Paraperipatus lorentzi Horst, 1910	valid	Horst, R. (1910). Paraperipatus lorentzi Horst, a new Peripatus from Dutch New Guinea. Notes Leyden Mus 32, 217–218.
extant	Peripatopsidae Bouvier, 1905	Paraperipatus Willey, 1898	novaebritanniae	Willey	1898	Paraperipatus novaebritanniae (Willey, 1898)	valid	Willey, A. (1898). On Peripatus novæ-britanniæ, sp. n. Ann Mag Nat Hist [Series 7] 1, 286–287.
extant	Peripatopsidae Bouvier, 1905	Paraperipatus Willey, 1898	papuensis	Sedgwick	1910	Paraperipatus papuensis (Sedgwick, 1910)	valid	Sedgwick, A. (1910). Peripatus papuensis. Nature 83, 369–370.
extant	Peripatopsidae Bouvier, 1905	Paraperipatus Willey, 1898	schultzei	Heymons	1912	Paraperipatus schultzei Heymons, 1912	nomen dubium	Heymons, R. (1912). Eine neue Peripatusart (Paraperipatus schultzei n. sp.) aus Deutsch-Neu-Guinea. Sber Ges Naturf Freunde Berlin 3, 215–222.
extant	Peripatopsidae Bouvier, 1905	Paraperipatus Willey, 1898	stresemanni	Bouvier	1914	Paraperipatus stresemanni Bouvier, 1914	nomen dubium	Bouvier, E.L. (1914). Un nouveau Paraperipatus de Céram. Bull Mus Natl Hist Nat 20, 222–226.
extant	Peripatopsidae Bouvier, 1905	Paraperipatus Willey, 1898	vanheurni	Horst	1922	Paraperipatus vanheurni Horst, 1922	valid	Horst, R. (1922). Paraperipatus vanheurni n. sp. Zool Meded 7, 113–114.
extant	Peripatopsidae Bouvier, 1905	Paropisthopatus Ruhberg, 1985	costesi	Gravier & Fage	1925	Paropisthopatus costesi (Gravier & Fage, 1925)	nomen dubium	Gravier, C., and Fage, L. (1925). Sur une nouvelle espéce de Péripate du Chili (Opisthopatus costesi). Ann Sci Nat, Zool Biol Anim [10e Série] 8, 185–200.
extant	Peripatopsidae Bouvier, 1905	Paropisthopatus Ruhberg, 1985	umbrinus	Johow	1911	Paropisthopatus umbrinus (Johow, 1911)	valid	Johow, F. (1911). Observaciones sobre los Onicoforos Chilenos. B Mus Nac Hist Nat [Santiago] 3, 79–98.
extant	Peripatopsidae Bouvier, 1905	Peripatoides Pocock, 1894	aurorbis	Trewick	1998	Peripatoides aurorbis Trewick, 1998	valid	Trewick, S.A. (1998). Sympatric cryptic species in New Zealand Onychophora. Biol J Linn Soc 63, 307–329.
extant	Peripatopsidae Bouvier, 1905	Peripatoides Pocock, 1894	indigo	Ruhberg	1985	Peripatoides indigo Ruhberg, 1985	valid	Ruhberg, H. (1985). Die Peripatopsidae (Onychophora). Systematik, Ökologie, Chorologie und phylogenetische Aspekte. Zoologica (Stuttg) 137, 1–183.
extant	Peripatopsidae Bouvier, 1905	Peripatoides Pocock, 1894	kawekaensis	Trewick	1998	Peripatoides kawekaensis Trewick, 1998	valid	Trewick, S.A. (1998). Sympatric cryptic species in New Zealand Onychophora. Biol J Linn Soc 63, 307–329.
extant	Peripatopsidae Bouvier, 1905	Peripatoides Pocock, 1894	morgani	Trewick	1998	Peripatoides morgani Trewick, 1998	valid	Trewick, S.A. (1998). Sympatric cryptic species in New Zealand Onychophora. Biol J Linn Soc 63, 307–329.
extant	Peripatopsidae Bouvier, 1905	Peripatoides Pocock, 1894	novaezealandiae	Hutton	1876	Peripatoides novaezealandiae (Hutton, 1876)	valid	Hutton, F.W. (1876). On Peripatus novæ-zealandiæ. Ann Mag Nat Hist [Series 4] 18, 361–369.
extant	Peripatopsidae Bouvier, 1905	Peripatoides Pocock, 1894	suteri	Dendy	1894	Peripatoides suteri (Dendy, 1894)	valid	Dendy, A. (1894). Additions to the cryptozoic fauna of New Zealand. Ann Mag Nat Hist [Series 6] 14, 393–401.
extant	Peripatopsidae Bouvier, 1905	Peripatoides Pocock, 1894	sympatrica	Trewick	1998	Peripatoides sympatrica Trewick, 1998	valid	Trewick, S.A. (1998). Sympatric cryptic species in New Zealand Onychophora. Biol J Linn Soc 63, 307–329.
extant	Peripatopsidae Bouvier, 1905	Peripatopsis Pocock, 1894	alba	Lawrence	1931	Peripatopsis alba Lawrence, 1931	valid	Lawrence, R.F. (1931). A new peripatopsid from the Table Mountain Caves. Ann S Afr Mus 30, 101–107.
extant	Peripatopsidae Bouvier, 1905	Peripatopsis Pocock, 1894	balfouri	Sedgwick	1885	Peripatopsis balfouri (Sedgwick, 1885)	valid	Sedgwick, A. (1885). The development of Peripatus capensis. Part I. Q J Microsc Sci 25, 449–468.
extant	Peripatopsidae Bouvier, 1905	Peripatopsis Pocock, 1894	birgeri	Ruhberg & Daniels	2013	Peripatopsis birgeri Ruhberg & Daniels, 2013	valid	Ruhberg, H., and Daniels, S.R. (2013). Morphological assessment supports the recognition of four novel species in the widely distributed velvet worm Peripatopsis moseleyi sensu lato (Onychophora: Peripatopsidae). Invertebr Syst 27, 131–145.
extant	Peripatopsidae Bouvier, 1905	Peripatopsis Pocock, 1894	bolandi	Daniels et al.	2013	Peripatopsis bolandi	valid	Daniels, S.R., McDonald, D.E., and Picker, M.D. (2013). Evolutionary insight into the Peripatopsis balfouri sensu lato species complex (Onychophora: Peripatopsidae) reveals novel lineages and zoogeographic patterning. Zool Scr 42, 656–674.
extant	Peripatopsidae Bouvier, 1905	Peripatopsis Pocock, 1894	capensis	Grube	1866	Peripatopsis capensis (Grube, 1866)	valid	Grube, E. (1866). Peripatus capensis. Jahresber Schles Ges Vaterl Cult 43, 65–66.
extant	Peripatopsidae Bouvier, 1905	Peripatopsis Pocock, 1894	cederbergiensis	Daniels et al.	2013	Peripatopsis cederbergiensis Daniels et al., 2013	valid	Daniels, S.R., McDonald, D.E., and Picker, M.D. (2013). Evolutionary insight into the Peripatopsis balfouri sensu lato species complex (Onychophora: Peripatopsidae) reveals novel lineages and zoogeographic patterning. Zool Scr 42, 656–674.
extant	Peripatopsidae Bouvier, 1905	Peripatopsis Pocock, 1894	clavigera	Purcell	1899	Peripatopsis clavigera Purcell, 1899	valid	Purcell, W.F. (1899). On the South African species of Peripatidae in the collection of the South African Museum. Ann S Afr Mus 1, 331–351.
extant	Peripatopsidae Bouvier, 1905	Peripatopsis Pocock, 1894	edenensis	Barnes et al.	2020	Peripatopsis edenensis Barnes et al., 2020	valid	Barnes, A., Reiss, T., and Daniels, S.R. (2020). Systematics of the Peripatopsis clavigera species complex (Onychophora : Peripatopsidae) reveals cryptic cladogenic patterning, with the description of five new species. Invertebr Syst 34, 569–590.
extant	Peripatopsidae Bouvier, 1905	Peripatopsis Pocock, 1894	ferox	Barnes et al.	2020	Peripatopsis ferox Barnes et al., 2020	valid	Barnes, A., Reiss, T., and Daniels, S.R. (2020). Systematics of the Peripatopsis clavigera species complex (Onychophora : Peripatopsidae) reveals cryptic cladogenic patterning, with the description of five new species. Invertebr Syst 34, 569–590.
extant	Peripatopsidae Bouvier, 1905	Peripatopsis Pocock, 1894	hamerae	Ruhberg & Daniels	2013	Peripatopsis hamerae Ruhberg & Daniels, 2013	valid	Ruhberg, H., and Daniels, S.R. (2013). Morphological assessment supports the recognition of four novel species in the widely distributed velvet worm Peripatopsis moseleyi sensu lato (Onychophora: Peripatopsidae). Invertebr Syst 27, 131–145.
extant	Peripatopsidae Bouvier, 1905	Peripatopsis Pocock, 1894	intermedia	Hutchinson	1928	Peripatopsis intermedia Hutchinson, 1928	nomen dubium	Hutchinson, G.E. (1928). Observations on South African Onychophora. Ann S Afr Mus 25, 337–340.
extant	Peripatopsidae Bouvier, 1905	Peripatopsis Pocock, 1894	janni	Ruhberg & Daniels	2013	Peripatopsis janni Ruhberg & Daniels, 2013	valid	Ruhberg, H., and Daniels, S.R. (2013). Morphological assessment supports the recognition of four novel species in the widely distributed velvet worm Peripatopsis moseleyi sensu lato (Onychophora: Peripatopsidae). Invertebr Syst 27, 131–145.
extant	Peripatopsidae Bouvier, 1905	Peripatopsis Pocock, 1894	lawrencei	McDonald et al.	2012	Peripatopsis lawrencei McDonald et al., 2012	valid	McDonald, D.E., Ruhberg, H., and Daniels, S.R. (2012). Two new Peripatopsis species (Onychophora: Peripatopsidae) from the Western Cape province, South Africa. Zootaxa 3380, 55–68.
extant	Peripatopsidae Bouvier, 1905	Peripatopsis Pocock, 1894	leonina	Purcell	1899	Peripatopsis leonina Purcell, 1899	valid	Purcell, W.F. (1899). On the South African species of Peripatidae in the collection of the South African Museum. Ann S Afr Mus 1, 331–351.
extant	Peripatopsidae Bouvier, 1905	Peripatopsis Pocock, 1894	mellaria	Barnes et al.	2020	Peripatopsis mellaria Barnes et al., 2020	valid	Barnes, A., Reiss, T., and Daniels, S.R. (2020). Systematics of the Peripatopsis clavigera species complex (Onychophora : Peripatopsidae) reveals cryptic cladogenic patterning, with the description of five new species. Invertebr Syst 34, 569–590.
extant	Peripatopsidae Bouvier, 1905	Peripatopsis Pocock, 1894	mira	Barnes et al.	2020	Peripatopsis mira Barnes et al., 2020	valid	Barnes, A., Reiss, T., and Daniels, S.R. (2020). Systematics of the Peripatopsis clavigera species complex (Onychophora : Peripatopsidae) reveals cryptic cladogenic patterning, with the description of five new species. Invertebr Syst 34, 569–590.
extant	Peripatopsidae Bouvier, 1905	Peripatopsis Pocock, 1894	moseleyi	Wood-Mason	1879	Peripatopsis moseleyi (Wood-Mason, 1879)	valid	Wood-Mason, J. (1879). Morphological notes bearing on the origin of insects. Trans Ent Soc Lond 2, 145–167.
extant	Peripatopsidae Bouvier, 1905	Peripatopsis Pocock, 1894	overbergiensis	McDonald et al.	2012	Peripatopsis overbergiensis McDonald et al., 2012	valid	McDonald, D.E., Ruhberg, H., and Daniels, S.R. (2012). Two new Peripatopsis species (Onychophora: Peripatopsidae) from the Western Cape province, South Africa. Zootaxa 3380, 55–68.
extant	Peripatopsidae Bouvier, 1905	Peripatopsis Pocock, 1894	polychroma	Grobler et al.	2023	Peripatopsis polychroma Grobler et al., 2023	valid	Grobler PCJ, Myburgh AM, Barnes A, Daniels SR (2023) Integrative taxonomy provides evidence for a cryptic lineage in the velvet worm Peripatopsis birgeri species complex (Onychophora: Peripatopsidae) in KwaZulu-Natal, South Africa. Syst Biodivers 21: 2207574.
extant	Peripatopsidae Bouvier, 1905	Peripatopsis Pocock, 1894	purpureus	Daniels et al.	2013	Peripatopsis purpureus Daniels et al., 2013	valid	Daniels, S.R., McDonald, D.E., and Picker, M.D. (2013). Evolutionary insight into the Peripatopsis balfouri sensu lato species complex (Onychophora: Peripatopsidae) reveals novel lineages and zoogeographic patterning. Zool Scr 42, 656–674.
extant	Peripatopsidae Bouvier, 1905	Peripatopsis Pocock, 1894	sedgwicki	Purcell	1899	Peripatopsis sedgwicki Purcell, 1899	valid	Purcell, W.F. (1899). On the South African species of Peripatidae in the collection of the South African Museum. Ann S Afr Mus 1, 331–351.
extant	Peripatopsidae Bouvier, 1905	Peripatopsis Pocock, 1894	stelliporata	Sherbon & Walker	2004	Peripatopsis stelliporata Sherbon & Walker, 2004	valid	Sherbon, B.J., and Walker, M.H. (2004). A new species of Peripatopsis from South Africa, P. stelliporata, with observations on embryonic development and sperm degradation (Onychophora, Peripatopsidae). J Zool 264, 295–305.
extant	Peripatopsidae Bouvier, 1905	Peripatopsis Pocock, 1894	storchi	Ruhberg & Daniels	2013	Peripatopsis storchi Ruhberg & Daniels, 2013	valid	Ruhberg, H., and Daniels, S.R. (2013). Morphological assessment supports the recognition of four novel species in the widely distributed velvet worm Peripatopsis moseleyi sensu lato (Onychophora: Peripatopsidae). Invertebr Syst 27, 131–145.
extant	Peripatopsidae Bouvier, 1905	Peripatopsis Pocock, 1894	tulbaghensis	Barnes et al.	2020	Peripatopsis tulbaghensis Barnes et al., 2020	valid	Barnes, A., Reiss, T., and Daniels, S.R. (2020). Systematics of the Peripatopsis clavigera species complex (Onychophora : Peripatopsidae) reveals cryptic cladogenic patterning, with the description of five new species. Invertebr Syst 34, 569–590.
extant	Peripatopsidae Bouvier, 1905	Phallocephale Reid, 1996	tallagandensis	Reid	1996	Phallocephale tallagandensis Reid, 1996	valid	Reid, A.L. (1996). Review of the Peripatopsidae (Onychophora) in Australia, with comments on peripatopsid relationships. Invertebr Taxon 10, 663–936.
extant	Peripatopsidae Bouvier, 1905	Planipapillus Reid, 1996	annae	Reid	2000	Planipapillus annae Reid, 2000	valid	Reid, A.L. (2000). Eight new Planipapillus (Onychophora: Peripatopsidae) from southeastern Australia. Proc Linn Soc N S W 122, 1–32.
extant	Peripatopsidae Bouvier, 1905	Planipapillus Reid, 1996	berti	Reid	2000	Planipapillus berti Reid, 2000	valid	Reid, A.L. (2000). Eight new Planipapillus (Onychophora: Peripatopsidae) from southeastern Australia. Proc Linn Soc N S W 122, 1–32.
extant	Peripatopsidae Bouvier, 1905	Planipapillus Reid, 1996	biacinaces	Reid	1996	Planipapillus biacinaces Reid, 1996	valid	Reid, A.L. (1996). Review of the Peripatopsidae (Onychophora) in Australia, with comments on peripatopsid relationships. Invertebr Taxon 10, 663–936.
extant	Peripatopsidae Bouvier, 1905	Planipapillus Reid, 1996	biacinoides	Reid	2000	Planipapillus biacinoides Reid, 2000	valid	Reid, A.L. (2000). Eight new Planipapillus (Onychophora: Peripatopsidae) from southeastern Australia. Proc Linn Soc N S W 122, 1–32.
extant	Peripatopsidae Bouvier, 1905	Planipapillus Reid, 1996	bulgensis	Reid	1996	Planipapillus bulgensis Reid, 1996	valid	Reid, A.L. (1996). Review of the Peripatopsidae (Onychophora) in Australia, with comments on peripatopsid relationships. Invertebr Taxon 10, 663–936.
extant	Peripatopsidae Bouvier, 1905	Planipapillus Reid, 1996	cyclus	Reid	2000	Planipapillus cyclus Reid 2000	valid	Reid, A.L. (2000). Eight new Planipapillus (Onychophora: Peripatopsidae) from southeastern Australia. Proc Linn Soc N S W 122, 1–32.
extant	Peripatopsidae Bouvier, 1905	Planipapillus Reid, 1996	gracilis	Reid	2000	Planipapillus gracilis Reid 2000	valid	Reid, A.L. (2000). Eight new Planipapillus (Onychophora: Peripatopsidae) from southeastern Australia. Proc Linn Soc N S W 122, 1–32.
extant	Peripatopsidae Bouvier, 1905	Planipapillus Reid, 1996	impacris	Reid	2000	Planipapillus impacris Reid, 2000	valid	Reid, A.L. (2000). Eight new Planipapillus (Onychophora: Peripatopsidae) from southeastern Australia. Proc Linn Soc N S W 122, 1–32.
extant	Peripatopsidae Bouvier, 1905	Planipapillus Reid, 1996	mundus	Reid	1996	Planipapillus mundus Reid, 1996	valid	Reid, A.L. (1996). Review of the Peripatopsidae (Onychophora) in Australia, with comments on peripatopsid relationships. Invertebr Taxon 10, 663–936.
extant	Peripatopsidae Bouvier, 1905	Planipapillus Reid, 1996	taylori	Reid	1996	Planipapillus taylori Reid, 1996	valid	Reid, A.L. (1996). Review of the Peripatopsidae (Onychophora) in Australia, with comments on peripatopsid relationships. Invertebr Taxon 10, 663–936.
extant	Peripatopsidae Bouvier, 1905	Planipapillus Reid, 1996	tectus	Reid	2000	Planipapillus tectus Reid, 2000	valid	Reid, A.L. (2000). Eight new Planipapillus (Onychophora: Peripatopsidae) from southeastern Australia. Proc Linn Soc N S W 122, 1–32.
extant	Peripatopsidae Bouvier, 1905	Planipapillus Reid, 1996	vittatus	Reid	2000	Planipapillus vittatus Reid, 2000	valid	Reid, A.L. (2000). Eight new Planipapillus (Onychophora: Peripatopsidae) from southeastern Australia. Proc Linn Soc N S W 122, 1–32.
extant	Peripatopsidae Bouvier, 1905	Regimitra Reid, 1996	quadricaula	Reid	1996	Regimitra quadricaula Reid, 1996	valid	Reid, A.L. (1996). Review of the Peripatopsidae (Onychophora) in Australia, with comments on peripatopsid relationships. Invertebr Taxon 10, 663–936.
extant	Peripatopsidae Bouvier, 1905	Ruhbergia Reid, 1996	bifalcata	Reid	1996	Ruhbergia bifalcata Reid, 1996	valid	Reid, A.L. (1996). Review of the Peripatopsidae (Onychophora) in Australia, with comments on peripatopsid relationships. Invertebr Taxon 10, 663–936.
extant	Peripatopsidae Bouvier, 1905	Ruhbergia Reid, 1996	brevicorna	Reid	1996	Ruhbergia brevicorna Reid, 1996	valid	Reid, A.L. (1996). Review of the Peripatopsidae (Onychophora) in Australia, with comments on peripatopsid relationships. Invertebr Taxon 10, 663–936.
extant	Peripatopsidae Bouvier, 1905	Ruhbergia Reid, 1996	rostroides	Reid	1996	Ruhbergia rostroides Reid, 1996	valid	Reid, A.L. (1996). Review of the Peripatopsidae (Onychophora) in Australia, with comments on peripatopsid relationships. Invertebr Taxon 10, 663–936.
extant	Peripatopsidae Bouvier, 1905	Sphenoparme Reid, 1996	hobwensis	Reid	1996	Sphenoparme hobwensis Reid, 1996	valid	Reid, A.L. (1996). Review of the Peripatopsidae (Onychophora) in Australia, with comments on peripatopsid relationships. Invertebr Taxon 10, 663–936.
extant	Peripatopsidae Bouvier, 1905	Tasmanipatus Ruhberg et al., 1991	barretti	Ruhberg et al.	1991	Tasmanipatus barretti Ruhberg et al., 1991	valid	Ruhberg, H., Mesibov, R., Briscoe, D.A., and Tait, N.N. (1991). Tasmanipatus barretti gen. nov., sp. nov. and T. anophthalmus sp. nov.: two new and unusual onychophorans (Onychophora: Peripatopsidae) from northeastern Tasmania. Pap Proc R Soc Tasman 125, 7–10.
extant	Peripatopsidae Bouvier, 1905	Tetrameraden Reid, 1996	meringos	Reid	1996	Tetrameraden meringos Reid, 1996	valid	Reid, A.L. (1996). Review of the Peripatopsidae (Onychophora) in Australia, with comments on peripatopsid relationships. Invertebr Taxon 10, 663–936.
extant	Peripatopsidae Bouvier, 1905	Vescerro Reid, 1996	turbinatus	Reid	1996	Vescerro turbinatus Reid, 1996	valid	Reid, A.L. (1996). Review of the Peripatopsidae (Onychophora) in Australia, with comments on peripatopsid relationships. Invertebr Taxon 10, 663–936.
extant	Peripatopsidae Bouvier, 1905	Wambalana Reid, 1996	makrothele	Reid	1996	Wambalana makrothele Reid, 1996	valid	Reid, A.L. (1996). Review of the Peripatopsidae (Onychophora) in Australia, with comments on peripatopsid relationships. Invertebr Taxon 10, 663–936.
fossil	Unknown	†Antennipatus Garwood et al., 2016	montceauensis	Garwood et al.	2016	†Antennipatus montceauensis Garwood et al., 2016	valid	Garwood, R.J., Edgecombe, G.D., Charbonnier, S., Chabard, D., Sotty, D., and Giribet, G. (2016). Carboniferous Onychophora from Montceau-les-Mines, France, and onychophoran terrestrialization. Invertebr Biol 135, 179–190.
fossil	Peripatidae Burmeister, 1837	†Cretoperipatus Engel & Grimaldi, 2002	burmiticus	Engel & Grimaldi	2002	†Cretoperipatus burmiticus Engel & Grimaldi, 2002	valid	Grimaldi, D.A., Engel, M.S., and Nascimbene, P.C. (2002). Fossiliferous cretaceous amber from Myanmar (Burma): its rediscovery, biotic diversity, and paleontological significance. Am Mus Novit 3361, 3–72.
fossil	Unknown	†Helenodora Thompson & Jones, 1980	inopinata	Thompson & Jones	1980	†Helenodora inopinata Thompson & Jones, 1980	valid	Thompson, I., and Jones, D.S. (1980). A possible onychophoran from the Middle Pennsylvanian Mazon Creek Beds of northern Illinois. J Paleontol 54, 588–596.
fossil	Unknown	†Succinipatopsis Poinar, 2000	balticus	Poinar	2000	†Succinipatopsis balticus Poinar, 2000	incertae sedis	Poinar, G. (2000). Fossil onychophorans from Dominican and Baltic amber: Tertiapatus dominicanus n.g., n.sp. (Tertiapatidae n.fam.) and Succinipatopsis balticus n.g., n.sp. (Succinipatopsidae n.fam.) with a proposed classification of the subphylum Onychophora. Invertebr Biol 119, 104–109.
fossil	Unknown	†Tertiapatus Poinar, 2000	dominicanus	Poinar	2000	†Tertiapatus dominicanus Poinar, 2000	incertae sedis	Poinar, G. (2000). Fossil onychophorans from Dominican and Baltic amber: Tertiapatus dominicanus n.g., n.sp. (Tertiapatidae n.fam.) and Succinipatopsis balticus n.g., n.sp. (Succinipatopsidae n.fam.) with a proposed classification of the subphylum Onychophora. Invertebr Biol 119, 104–109.
